# Supplementary material for: Antisense Oligonucleotides and Small Interfering RNA for the Treatment of Dyslipidemias
Source: J Clin Med. 2022 Jul 4;11(13):3884. doi: 10.3390/jcm11133884 (PMC9267663; doi:10.3390/jcm11133884)
Supplement: Supplementary file 1 [file jcm-11-03884-s001.zip]

Archive with 1 entries (1 files):
- jcm-1693738-supplementary.pdf
